# Supplementary material for: Developmental Outcomes at 24 Months of Age in Toddlers Supplemented with Arachidonic Acid and Docosahexaenoic Acid: Results of a Double Blind Randomized, Controlled Trial
Source: Nutrients. 2017 Sep 6;9(9):975. doi: 10.3390/nu9090975 (PMC5622735; doi:10.3390/nu9090975)
Supplement: Supplementary file 1 [file nutrients-09-00975-s001.zip]

Archive with 1 entries (1 files):
- nutrients-216615-supplementary.pdf
